# Supplementary material for: Screening of Coronary Artery Origin by Echocardiography: Definition of Normal (and Abnormal) Take-Off by Standard Echocardiographic Views in a Healthy Pediatric Population
Source: Healthcare (Basel). 2022 Sep 28;10(10):1890. doi: 10.3390/healthcare10101890 (PMC9601645; doi:10.3390/healthcare10101890)
Supplement: Supplementary file 1 [file healthcare-10-01890-s001.zip]

Archive with 1 entries (1 files):
- healthcare-1874154-supplementary.pdf
